# Supplementary material for: Is there a reliable size cut-off for splenic involvement in lymphoma? A [18F]FDG-PET controlled study
Source: PLoS One. 2019 Mar 8;14(3):e0213551. doi: 10.1371/journal.pone.0213551 (PMC6407760; doi:10.1371/journal.pone.0213551)
Supplement: S1 File — (XLSX) [file pone.0213551.s001.xlsx]

## Sheet: Tabelle1
Patient number	Age	Sex	Histology	Liver SUVmean	LiverSUVmax	SpleenSUVmean	SpleenSUVmax	SpleenCC
1	71	1	1	2.4	3.5	1.7	2.8	167
2	29	1	2	2.4	43	1.8	2.7	137
3	43	1	3	1.9	4.1	2.1	3.5	184
4	25	0	2	2.6	3.9	2.3	3.2	129
5	54	0	2	2.4	3.4	1.6	2.1	104
6	17	0	4	1.7	3.1	1.7	2.5	141
7	46	1	1	2	3.4	2.2	3.2	85
8	60	1	5	2.7	4.4	4.2	6.5	192
9	49	0	3	2.6	4.2	2.9	4.3	105
10	42	1	3	3.3	5.9	2.6	4.3	140
11	59	1	4	2.4	4.2	2.2	3.2	86
12	74	1	2	2.8	4.7	2.5	3.6	174
13	66	0	6	3.1	5.1	2.4	3.2	141
14	31	1	2	1.8	2.5	1.6	2.2	128
15	55	1	2	1.8	2.7	1.9	2.7	143
16	20	1	3	2.3	3.8	2.1	3	135
17	0	0	4	1.9	3	1.8	2.7	113
18	68	0	2	2.5	3.9	1.8	2.6	110
19	29	1	2	2.1	3.1	1.8	3	121
20	31	0	2	1.9	2.9	2.8	4	130
21	14	1	2	2	3.1	1.9	3	134
22	46	0	6	2.3	4.6	3	4.2	139
23	31	0	2	2.5	3.5	2	2.5	158
24	70	0	2	2.3	3.1	2.5	3.3	195
25	0	1	7	2.4	3.8	3.5	4.9	233
26	65	1	2	2.5	4.7	2.5	3.4	184
27	22	1	2	1.6	2.3	1.8	2.5	191
28	68	1	2	2.1	3.4	3	4.7	171
29	53	1	3	2.8	5	2.6	4.2	161
30	58	1	6	2	3.2	1.9	2.9	197
31	68	0	1	2.8	4	2.4	3.2	115
32	53	1	4	3.4	7.4	3.1	6.6	135
33	73	0	6	1.9	2.8	3.1	4	176
34	73	1	7	3.3	4.7	2.9	4.8	114
35	75	1	2	3.1	5.4	3.4	5.7	170
36	50	0	2	2.6	3.7	2.1	2.9	130
37	44	0	2	2.3	4	2.6	3.4	147
38	70	0	2	3	5	2.8	4.4	154
39	41	1	2	2.7	4.8	4.1	5.9	170
40	34	0	4	1.9	2.6	1.9	2.4	133
41	30	1	3	2.7	3.6	2.1	3.3	123
42	73	1	4	2	3.9	2.3	4.4	132
43	51	0	6	2.5	4.5	1.9	2.8	114
44	63	1	2	2.3	3.5	1.8	2.4	109
45	57	1	4	2.6	3.5	2	2.6	130
46	66	1	3	2.1	3.5	2.5	4.1	173
47	15	1	3	1.4	2.1	1.4	2.1	125
48	79	0	7	3.1	4.6	3.6	4.7	112
49	44	1	7	2.2	3.1	3.3	4.3	158
50	35	0	2	2	2.9	2.1	2.7	148
51	90	0	2	2.5	3.7	2.6	3.3	160
52	39	0	3	3	4.8	2.4	3.2	115
53	21	0	2	3.7	4.8	2.3	3.5	8
54	27	0	3	3.5	5.2	3.1	4	103
55	56	1	6	2.1	3.4	3.5	4.7	269
56	39	1	2	1.8	3.3	3.2	4.4	146
57	19	0	3	2.2	3.5	2	2.7	132
58	64	0	6	2.4	3.3	2.2	3	121
59	31	0	3	2.9	5	2.2	3.1	80
60	50	1	8	2.4	4.2	2	4.1	100
61	14	0	3	2.1	3.6	1.4	2.1	86
62	60	1	2	2.4	4.5	2	2.6	110
63	66	0	1	2.4	4.2	1.5	2.4	98
64	59	0	4	2.4	2.8	1.6	2	128
65	58	1	6	2.2	3.5	2.7	3.9	152
66	23	1	3	1.4	2.1	1.2	1.5	115
67	46	1	7	2.1	3.4	1.5	2.6	122
68	51	1	7	2.4	3.8	3.4	4.9	149
69	52	0	3	2.2	2.8	2.5	3.4	125
70	32	0	3	2.2	3	2.4	3.1	114
71	67	0	4	2.1	3.1	1.5	2	83
72	12	1	2	0.4	0.6	0.4	0.6	139
73	34	1	4	2	2.9	1.3	1.8	110
74	49	0	3	3	4.6	5.1	8.4	212
75	72	1	6	2.6	4.2	2.7	3.9	144
76	70	0	2	2.7	4.3	2	3.2	193
77	43	1	8	2.5	3.5	1.8	2.8	120
78	44	0	4	2.7	4.6	3.1	4.8	139
79	46	1	7	3.6	6.1	3.5	5.6	301
80	56	0	6	3.6	5.2	3	4.5	145
81	21	1	2	2.1	3.2	2.5	3	130
82	50	0	5	2.3	3.5	1.9	2.7	122
83	64	0	5	2.5	3.4	2.5	3.2	149
84	41	1	3	2.4	3.5	1.8	2.9	132
85	47	1	3	2.2	3.1	1.6	2.2	83
86	49	0	6	1.6	2.2	5.6	6.4	116
87	32	0	2	2.9	4.7	2.7	4.6	134
88	59	0	4	2.3	3.3	2.4	3.8	144
89	72	1	2	2.4	4.1	3.7	4.7	127
90	58	0	4	1.9	2.8	2.2	3.1	188
91	67	1	2	2.5	4.2	1.8	2.9	135
92	56	0	3	2.4	3.6	2.2	3	153
93	47	1	6	2.8	6	2.5	3.8	126
